# Supplementary material for: Physiological and Transcriptome Analysis Reveal the Underlying Mechanism of Salicylic Acid-Alleviated Drought Stress in Kenaf (Hibiscus cannabinus L.)
Source: Life (Basel). 2025 Feb 12;15(2):281. doi: 10.3390/life15020281 (PMC11856667; doi:10.3390/life15020281)
Supplement: Supplementary file 1 [file life-15-00281-s001.zip]

Archive with 12 entries (12 files):
- Fig. S1.docx
- Fig. S2.docx
- Fig. S3.docx
- Fig. S4.docx
- Fig. S5.docx
- Table S1.docx
- Table S2.docx
- Table S3.docx
- Table S4.docx
- Table S5.docx
- Table S6.xlsx
- Table S7.docx
