# Supplementary material for: Physiological and Transcriptome Analysis Reveal the Underlying Mechanism of Salicylic Acid-Alleviated Drought Stress in Kenaf (Hibiscus cannabinus L.)
Source: Life (Basel). 2025 Feb 12;15(2):281. doi: 10.3390/life15020281 (PMC11856667; doi:10.3390/life15020281)
Supplement: Supplementary file 1 [file life-15-00281-s001.zip › Table S6.xlsx]

## Sheet: ROS DEGs 
	seq_id	NR_description	Swiss-Prot_description		FC(CKvsD)	pvalue	regulate	FC(CKvsD-SA)	pvalue
SOD	MSTRG.2136.1	XP_022771365.1(superoxide dismutase [Fe], chloroplastic-like isoform X1 [Durio zibethinus])	sp|P28759|SODF_SOYBN(Superoxide dismutase [Fe], chloroplastic OS=Glycine max OX=3847 GN=SODB PE=2 SV=1)		7.35149	4.96421e-05		4.19135	0.021415
SOD	MSTRG.32961.2	KAE8691809.1(Superoxide dismutase [Hibiscus syriacus])	sp|O04997|SODCP_SOLCS(Superoxide dismutase [Cu-Zn], chloroplastic OS=Solidago canadensis var. scabra OX=59294 GN=SODCP PE=2 SV=1)		0.510426	7.91431e-06		0.496485	0.000194
POD	MSTRG.3823.1	KAE8671517.1(Peroxidase 17 [Hibiscus syriacus])	sp|Q9SJZ2|PER17_ARATH(Peroxidase 17 OS=Arabidopsis thaliana OX=3702 GN=PER17 PE=2 SV=1)		4.21197	3.39487e-20		2.97853	6.38e-06
POD	MSTRG.13915.4	KAE8683951.1(Peroxidase 5 [Hibiscus syriacus])	sp|A7QEU4|PER5_VITVI(Peroxidase 5 OS=Vitis vinifera OX=29760 GN=GSVIVT00037159001 PE=1 SV=2)		4.06609	3.71857e-10		3.19787	1.07e-08
POD	MSTRG.966.2	KAE8718369.1(Cationic peroxidase SPC4 [Hibiscus syriacus])	sp|Q96520|PER12_ARATH(Peroxidase 12 OS=Arabidopsis thaliana OX=3702 GN=PER12 PE=1 SV=1)		0.158624	1.2558e-09		0.340705	2.16e-06
POD	MSTRG.2228.1	OMO93129.1(Plant peroxidase [Corchorus olitorius])	sp|A2A1A0|NCS1_COPJA(S-norcoclaurine synthase 1 OS=Coptis japonica OX=3442 GN=NCS1 PE=1 SV=1)		3.48757	1.97979e-07		2.5134	0.000961
POD	MSTRG.23115.1	KAE8698784.1(Cationic peroxidase 2 [Hibiscus syriacus])	sp|Q9SZH2|PER43_ARATH(Peroxidase 43 OS=Arabidopsis thaliana OX=3702 GN=PER43 PE=3 SV=2)		0.0871595	2.62852e-07		0.185925	2.78e-06
POD	MSTRG.32353.2	KHF98875.1(Putative L-ascorbate peroxidase 6 -like protein [Gossypium arboreum])	sp|Q8GY91|APX6_ARATH(Putative L-ascorbate peroxidase 6 OS=Arabidopsis thaliana OX=3702 GN=APX6 PE=2 SV=1)		3.37309	4.83469e-07		2.11519	0.013256
POD	MSTRG.13868.3	KAE8712877.1(putative phospholipid hydroperoxide glutathione peroxidase [Hibiscus syriacus])	sp|O48646|GPX6_ARATH(Probable phospholipid hydroperoxide glutathione peroxidase 6, mitochondrial OS=Arabidopsis thaliana OX=3702 GN=GPX6 PE=2 SV=2)		2.59235	2.41617e-06		2.24938	0.000804
POD	MSTRG.7782.2	KAE8716784.1(Cationic peroxidase 2 [Hibiscus syriacus])	sp|Q9XIV8|PERN1_TOBAC(Peroxidase N1 OS=Nicotiana tabacum OX=4097 GN=poxN1 PE=1 SV=1)		0.035871	6.66276e-06		0.200597	0.003196
POD	MSTRG.22211.2	KAE8687431.1(Peroxidase 46 [Hibiscus syriacus])	sp|O81772|PER46_ARATH(Peroxidase 46 OS=Arabidopsis thaliana OX=3702 GN=PER46 PE=3 SV=1)		0.107759	2.73591e-05		0.128469	0.001664
POD	MSTRG.1163.1	KAE8717797.1(Peroxidase 29 [Hibiscus syriacus])	sp|Q9LSP0|PER29_ARATH(Peroxidase 29 OS=Arabidopsis thaliana OX=3702 GN=PER29 PE=2 SV=2)		0.157606	0.000223881		0.07235	1.77e-07
POD	MSTRG.4185.1	KAE8693476.1(putative L-ascorbate peroxidase 3 [Hibiscus syriacus])	sp|Q01MI9|APX3_ORYSI(Probable L-ascorbate peroxidase 3 OS=Oryza sativa subsp. indica OX=39946 GN=APX3 PE=2 SV=1)		0.26206	0.00352245		0.199822	3.99e-05
POD	MSTRG.18359.1	KAE8707562.1(Peroxidase 19 [Hibiscus syriacus])	sp|O22959|PER19_ARATH(Peroxidase 19 OS=Arabidopsis thaliana OX=3702 GN=PER19 PE=2 SV=1)		0.495177	0.00364506		0.358972	3.12e-05
POD	MSTRG.29649.2	XP_012485643.1(PREDICTED: peroxidase A2-like [Gossypium raimondii])	sp|Q9LEH3|PER15_IPOBA(Peroxidase 15 OS=Ipomoea batatas OX=4120 GN=pod PE=1 SV=1)		0.266562	0.0274145		0.211627	0.013967
POD	Hca.09G0024670-mRNA-1	XP_016676634.1(PREDICTED: peroxidase 29 [Gossypium hirsutum])	sp|Q9LSP0|PER29_ARATH(Peroxidase 29 OS=Arabidopsis thaliana OX=3702 GN=PER29 PE=2 SV=2)		0.0218272	0.0291789		0.023278	0.039161
POD	MSTRG.25087.1	KAE8685679.1(Peroxidase 12 [Hibiscus syriacus])	sp|Q96520|PER12_ARATH(Peroxidase 12 OS=Arabidopsis thaliana OX=3702 GN=PER12 PE=1 SV=1)		0.308693	3.04386e-10		0.532563	0.000261
POD	MSTRG.30775.2	KAE8688831.1(Peroxidase 4 [Hibiscus syriacus])	sp|A7NY33|PER4_VITVI(Peroxidase 4 OS=Vitis vinifera OX=29760 GN=GSVIVT00023967001 PE=1 SV=1)		0.245731	2.40493e-08		0.605858	0.285174
POD	MSTRG.4169.3	KAE8693471.1(peroxidase 64-like [Hibiscus syriacus])			2.48746	3.76895e-08		1.82638	0.001921
POD	MSTRG.4309.1	KAE8707692.1(Peroxidase 73 [Hibiscus syriacus])	sp|Q43873|PER73_ARATH(Peroxidase 73 OS=Arabidopsis thaliana OX=3702 GN=PER73 PE=1 SV=1)		0.0955453	5.30068e-07		0.535947	0.308464
POD	MSTRG.6370.1	KAE8689392.1(Peroxidase 16 [Hibiscus syriacus])	sp|Q96509|PER55_ARATH(Peroxidase 55 OS=Arabidopsis thaliana OX=3702 GN=PER55 PE=1 SV=1)		0.136228	6.30166e-05		0.456263	0.067143
POD	MSTRG.28491.2	KAE8698784.1(Cationic peroxidase 2 [Hibiscus syriacus])	sp|Q9SZH2|PER43_ARATH(Peroxidase 43 OS=Arabidopsis thaliana OX=3702 GN=PER43 PE=3 SV=2)		0.336455	0.000298958		0.553188	0.021599
POD	MSTRG.18088.1	KAE8674802.1(peroxidase 9 [Hibiscus syriacus])	sp|Q3TYE7|TLCD5_MOUSE(TLC domain-containing protein 5 OS=Mus musculus OX=10090 GN=Tlcd5 PE=2 SV=1)		4.45447	0.00282567		0.959638	0.95355
POD	Hca.10G0024210-mRNA-1	NP_001314130.1(peroxidase 43-like precursor [Gossypium hirsutum])	sp|Q9SZH2|PER43_ARATH(Peroxidase 43 OS=Arabidopsis thaliana OX=3702 GN=PER43 PE=3 SV=2)		0.344044	0.00394377		0.556456	0.070626
POD	MSTRG.7603.1	KAE8663528.1(putative L-ascorbate peroxidase 3 [Hibiscus syriacus])	sp|Q42564|APX3_ARATH(L-ascorbate peroxidase 3 OS=Arabidopsis thaliana OX=3702 GN=APX3 PE=1 SV=1)		3.71935	0.00758424		2.83973	0.060458
POD	MSTRG.18092.1	KAE8659890.1(Peroxidase superfamily protein [Hibiscus syriacus])	sp|Q81ST7|BSHA_BACAN(N-acetyl-alpha-D-glucosaminyl L-malate synthase OS=Bacillus anthracis OX=1392 GN=bshA PE=1 SV=1)		0.497992	0.0149461		0.631197	0.075808
POD	Hca.05G0010180-mRNA-1	XP_012443831.1(PREDICTED: peroxidase 31-like [Gossypium raimondii])	sp|Q9LHA7|PER31_ARATH(Peroxidase 31 OS=Arabidopsis thaliana OX=3702 GN=PER31 PE=2 SV=1)		0.313339	0.0248686		0.624363	0.332847
POD	Hca.01G0028490-mRNA-1	XP_012482403.1(PREDICTED: peroxidase 12 [Gossypium raimondii])	sp|Q96520|PER12_ARATH(Peroxidase 12 OS=Arabidopsis thaliana OX=3702 GN=PER12 PE=1 SV=1)		0.156756	0.0384713		0.231836	0.107928
POD	MSTRG.10173.2	KAE8711755.1(Cationic peroxidase 2 [Hibiscus syriacus])	sp|Q9XIV8|PERN1_TOBAC(Peroxidase N1 OS=Nicotiana tabacum OX=4097 GN=poxN1 PE=1 SV=1)		2.10553	0.0814432		2.83306	0.008331
POD	MSTRG.20496.1	KAE8684978.1(Peroxidase 68 [Hibiscus syriacus])	sp|A7NY33|PER4_VITVI(Peroxidase 4 OS=Vitis vinifera OX=29760 GN=GSVIVT00023967001 PE=1 SV=1)		0.620195	0.0842577		0.395679	0.006949
POD	MSTRG.25494.2	XP_022746005.1(peroxidase P7-like [Durio zibethinus])	sp|Q9FLC0|PER52_ARATH(Peroxidase 52 OS=Arabidopsis thaliana OX=3702 GN=PER52 PE=2 SV=1)		1.78905	0.113101		2.23918	0.005957
POD	MSTRG.19814.2	KAA3471834.1(putative glutathione peroxidase 4 [Gossypium australe])	sp|Q8L910|GPX4_ARATH(Probable glutathione peroxidase 4 OS=Arabidopsis thaliana OX=3702 GN=GPX4 PE=2 SV=1)		0.567367	0.151442		0.399851	0.021284
POD	MSTRG.20496.1	KAE8684978.1(Peroxidase 68 [Hibiscus syriacus])	sp|A7NY33|PER4_VITVI(Peroxidase 4 OS=Vitis vinifera OX=29760 GN=GSVIVT00023967001 PE=1 SV=1)		0.620195	0.0842577		0.395679	0.006949
GSH	MSTRG.33565.2	KAE8654286.1(putative glutathione S-transferase [Hibiscus syriacus])	sp|Q9SR36|GSTU8_ARATH(Glutathione S-transferase U8 OS=Arabidopsis thaliana OX=3702 GN=GSTU8 PE=2 SV=1)		0.177631	2.30988e-10		0.213478	3.95e-05
GSH	MSTRG.20904.1	TYH92494.1(hypothetical protein ES332_A13G185100v1 [Gossypium tomentosum])	sp|P25317|GSTXA_TOBAC(Probable glutathione S-transferase parA OS=Nicotiana tabacum OX=4097 GN=PARA PE=2 SV=1)		0.00863799	0.000106921		0.052077	0.003495
GSH	MSTRG.20890.2	KAE8679058.1(Glutathione S-transferase U25 [Hibiscus syriacus])	sp|Q03666|GSTX4_TOBAC(Probable glutathione S-transferase OS=Nicotiana tabacum OX=4097 PE=2 SV=1)		0.467631	8.10806e-05		0.603583	0.025032
GSH	MSTRG.14665.2	KAE8679058.1(Glutathione S-transferase U25 [Hibiscus syriacus])	sp|Q03666|GSTX4_TOBAC(Probable glutathione S-transferase OS=Nicotiana tabacum OX=4097 PE=2 SV=1)		1.8302	0.00043089		2.3448	8.78e-08
GSH	MSTRG.4790.1	KAE8694548.1(putative glutathione S-transferase DHAR4 [Hibiscus syriacus])	sp|Q9FRL8|DHAR2_ARATH(Glutathione S-transferase DHAR2 OS=Arabidopsis thaliana OX=3702 GN=DHAR2 PE=1 SV=1)		0.427611	0.00204985		0.582376	0.02524
GSH	MSTRG.5956.1	KAE8703874.1(60S ribosomal protein L19-3 [Hibiscus syriacus])	sp|Q9CPU4|MGST3_MOUSE(Microsomal glutathione S-transferase 3 OS=Mus musculus OX=10090 GN=Mgst3 PE=1 SV=1)		0.235831	0.0122578		1.1223	0.845454
GSH	Hca.17G0006330-mRNA-1	XP_012458937.1(PREDICTED: glutathione S-transferase U17-like [Gossypium raimondii])	sp|Q9FUS9|GSTUI_ARATH(Glutathione S-transferase U18 OS=Arabidopsis thaliana OX=3702 GN=GSTU18 PE=2 SV=1)		0.207016	0.0255646		0.353021	0.083531
GSH	MSTRG.8937.1	XP_017649998.1(PREDICTED: probable glutathione S-transferase [Gossypium arboreum])	sp|Q9FQA3|GST23_MAIZE(Glutathione transferase GST 23 OS=Zea mays OX=4577 PE=2 SV=1)		0.384754	0.0267519		0.553934	0.241692
GR	MSTRG.5792.1	KAE8704026.1(Glutathione reductase isoform 1 [Hibiscus syriacus])	sp|Q9Y535|RPC8_HUMAN(DNA-directed RNA polymerase III subunit RPC8 OS=Homo sapiens OX=9606 GN=POLR3H PE=1 SV=1)		3.4756	1.98299e-05		3.47944	0.000248
CAT	MSTRG.24166.1	KAA3467156.1(catalase isozyme 1 [Gossypium australe])	sp|P17598|CATA1_GOSHI(Catalase isozyme 1 OS=Gossypium hirsutum OX=3635 GN=CAT1 PE=2 SV=2)		2.76684	1.89217e-05		2.48043	1.79e-06
AsA	MSTRG.18174.1	KAE8656471.1(L-ascorbate oxidase-like protein [Hibiscus syriacus])	sp|Q00624|ASOL_BRANA(L-ascorbate oxidase homolog OS=Brassica napus OX=3708 GN=Bp10 PE=2 SV=1)		0.163165	2.63166e-13		0.311914	2.97e-07
AsA	MSTRG.11988.3	KAE8697341.1(L-ascorbate oxidase-like protein [Hibiscus syriacus])	sp|P29162|ASOL_TOBAC(L-ascorbate oxidase homolog OS=Nicotiana tabacum OX=4097 PE=2 SV=1)		0.0017699	5.50685e-12		0.208732	0.029968
AsA	MSTRG.36273.2	KAE8656471.1(L-ascorbate oxidase-like protein [Hibiscus syriacus])	sp|Q00624|ASOL_BRANA(L-ascorbate oxidase homolog OS=Brassica napus OX=3708 GN=Bp10 PE=2 SV=1)		0.143731	3.06666e-10		0.220699	5.84e-08
AsA	MSTRG.18262.3	KAE8700460.1(L-ascorbate oxidase-like protein [Hibiscus syriacus])	sp|Q00624|ASOL_BRANA(L-ascorbate oxidase homolog OS=Brassica napus OX=3708 GN=Bp10 PE=2 SV=1)		0.244842	1.54012e-07		0.377552	0.000868
AsA	MSTRG.17613.1	KAE8682126.1(L-ascorbate oxidase-like protein [Hibiscus syriacus])	sp|Q00624|ASOL_BRANA(L-ascorbate oxidase homolog OS=Brassica napus OX=3708 GN=Bp10 PE=2 SV=1)		0.193248	1.6445e-07		0.323367	7.19e-14
AsA	MSTRG.35839.2	TYI83177.1(hypothetical protein E1A91_D05G273500v1 [Gossypium mustelinum])	sp|Q00624|ASOL_BRANA(L-ascorbate oxidase homolog OS=Brassica napus OX=3708 GN=Bp10 PE=2 SV=1)		0.208694	2.31488e-06		0.38367	2.15e-06
AsA	MSTRG.9552.1	KAE8697341.1(L-ascorbate oxidase-like protein [Hibiscus syriacus])	sp|P29162|ASOL_TOBAC(L-ascorbate oxidase homolog OS=Nicotiana tabacum OX=4097 PE=2 SV=1)		0.291207	1.31177e-05		0.409138	0.007483
AsA	MSTRG.8656.1	KAE8655135.1(L-ascorbate oxidase-like protein [Hibiscus syriacus])	sp|P29162|ASOL_TOBAC(L-ascorbate oxidase homolog OS=Nicotiana tabacum OX=4097 PE=2 SV=1)		0.352653	0.000149265		0.317182	1.2e-06
AsA	MSTRG.23052.2	KAE8698755.1(L-ascorbate oxidase-like protein [Hibiscus syriacus])	sp|Q00624|ASOL_BRANA(L-ascorbate oxidase homolog OS=Brassica napus OX=3708 GN=Bp10 PE=2 SV=1)		0.298052	0.000666731		0.285915	1.69e-05
AsA	MSTRG.13490.1	EOY02215.1(SKU5 similar 5 isoform 1 [Theobroma cacao])	sp|Q00624|ASOL_BRANA(L-ascorbate oxidase homolog OS=Brassica napus OX=3708 GN=Bp10 PE=2 SV=1)		0.246641	0.000789242		0.259537	0.000243
AsA	MSTRG.3846.1	KAE8701121.1(L-ascorbate oxidase [Hibiscus syriacus])	sp|P14133|ASO_CUCSA(L-ascorbate oxidase OS=Cucumis sativus OX=3659 PE=1 SV=1)		0.069065	0.000616756		0.221625	0.083499
AsA	MSTRG.29804.1	KAE8707475.1(hypothetical protein F3Y22_tig00110383pilonHSYRG00003 [Hibiscus syriacus])	sp|P29162|ASOL_TOBAC(L-ascorbate oxidase homolog OS=Nicotiana tabacum OX=4097 PE=2 SV=1)		0.0981547	0.00146939		0.467193	0.351724
AsA	MSTRG.11988.2	KAE8697341.1(L-ascorbate oxidase-like protein [Hibiscus syriacus])	sp|P29162|ASOL_TOBAC(L-ascorbate oxidase homolog OS=Nicotiana tabacum OX=4097 PE=2 SV=1)		0.476315	0.00413217		0.644285	0.114721
AsA	Hca.01G0044520-mRNA-1	KHG21949.1(L-ascorbate oxidase [Gossypium arboreum])	sp|Q00624|ASOL_BRANA(L-ascorbate oxidase homolog OS=Brassica napus OX=3708 GN=Bp10 PE=2 SV=1)		12.6459	0.0135657		6.98926	0.097888
AsA	Hca.03G0031850-mRNA-1	KGN55480.1(hypothetical protein Csa_4G653410 [Cucumis sativus])	sp|P29162|ASOL_TOBAC(L-ascorbate oxidase homolog OS=Nicotiana tabacum OX=4097 PE=2 SV=1)		0.301631	0.0304874		0.417094	0.095766
AsA	Hca.10G0025500-mRNA-1	PPS11673.1(hypothetical protein GOBAR_AA08969 [Gossypium barbadense])	sp|Q00624|ASOL_BRANA(L-ascorbate oxidase homolog OS=Brassica napus OX=3708 GN=Bp10 PE=2 SV=1)		0.514668	0.0734609		0.273895	0.026512
AsA	MSTRG.24180.1	XP_017638643.1(PREDICTED: L-ascorbate oxidase homolog [Gossypium arboreum])	sp|Q00624|ASOL_BRANA(L-ascorbate oxidase homolog OS=Brassica napus OX=3708 GN=Bp10 PE=2 SV=1)		0.547495	0.0891967		0.37428	5.1e-05
APX	MSTRG.32353.2	KHF98875.1(Putative L-ascorbate peroxidase 6 -like protein [Gossypium arboreum])	sp|Q8GY91|APX6_ARATH(Putative L-ascorbate peroxidase 6 OS=Arabidopsis thaliana OX=3702 GN=APX6 PE=2 SV=1)		3.37309	4.83469e-07		2.11519	0.013256
APX	MSTRG.4185.1	KAE8693476.1(putative L-ascorbate peroxidase 3 [Hibiscus syriacus])	sp|Q01MI9|APX3_ORYSI(Probable L-ascorbate peroxidase 3 OS=Oryza sativa subsp. indica OX=39946 GN=APX3 PE=2 SV=1)		0.26206	0.00352245		0.199822	3.99e-05
APX	MSTRG.7603.1	KAE8663528.1(putative L-ascorbate peroxidase 3 [Hibiscus syriacus])	sp|Q42564|APX3_ARATH(L-ascorbate peroxidase 3 OS=Arabidopsis thaliana OX=3702 GN=APX3 PE=1 SV=1)		3.71935	0.00758424		2.83973	0.060458
